# Supplementary material for: Unraveling the Genetic Diversity and Population Structure of Bangladeshi Indigenous Cattle Populations Using 50K SNP Markers
Source: Animals (Basel). 2021 Aug 12;11(8):2381. doi: 10.3390/ani11082381 (PMC8388693; doi:10.3390/ani11082381)
Supplement: Supplementary file 1 [file animals-11-02381-s001.zip]

Archive with 1 entries (1 files):
- animals-1318079-SI.pdf
